# Supplementary material for: A Novel High Discriminatory Protocol for the Detection of Borrelia afzelii, Borrelia burgdorferi Sensu Stricto and Borrelia garinii in Ticks
Source: Pathogens. 2022 Oct 25;11(11):1234. doi: 10.3390/pathogens11111234 (PMC9698882; doi:10.3390/pathogens11111234)
Supplement: Supplementary file 1 [file pathogens-11-01234-s001.zip]

Archive with 4 entries (4 files):
- Chiappa et al_Table S1.xlsx
- Chiappa et al_Table S2.xlsx
- Chiappa et al_Table S3.xlsx
- Chiappa et al_Table S4.xlsx
