# Supplementary material for: A Novel High Discriminatory Protocol for the Detection of Borrelia afzelii, Borrelia burgdorferi Sensu Stricto and Borrelia garinii in Ticks
Source: Pathogens. 2022 Oct 25;11(11):1234. doi: 10.3390/pathogens11111234 (PMC9698882; doi:10.3390/pathogens11111234)
Supplement: Supplementary file 1 [file pathogens-11-01234-s001.zip › Chiappa et al_Table S1.xlsx]

## Sheet: Blad1
Sample ID	5S-23S sequencing	LyDet	Tick species	Life cycle	Collection site	Collection type	Host species	Feeding time
ÖCT746-17.7	Borrelia afzelii	Borrelia afzelii	Ixodes ricinus	female	Örebro County	hunted animal	Capreolus capreolus	<24 h
OCT923-17.1	Borrelia afzelii	Borrelia afzelii	Ixodes ricinus	female	Örebro County	hunted animal	Capreolus capreolus	not determined
OCT967-17.2	Borrelia garinii	Borrelia garinii	Ixodes ricinus	female	Örebro County	hunted animal	Capreolus capreolus	70 h
OFT210-17	Borrelia burgdorferi s.s.	Borrelia burgdorferi s.s.	Ixodes ricinus	female	Örebro County	flagged
OFT283-17	Borrelia garinii	Borrelia garinii	Ixodes ricinus	female	Örebro County	flagged
OFT403-17	Borrelia burgdorferi s.s.	Borrelia burgdorferi s.s.	Ixodes ricinus	female	Örebro County	flagged
