# Supplementary material for: A Novel High Discriminatory Protocol for the Detection of Borrelia afzelii, Borrelia burgdorferi Sensu Stricto and Borrelia garinii in Ticks
Source: Pathogens. 2022 Oct 25;11(11):1234. doi: 10.3390/pathogens11111234 (PMC9698882; doi:10.3390/pathogens11111234)
Supplement: Supplementary file 1 [file pathogens-11-01234-s001.zip › Chiappa et al_Table S2.xlsx]

## Sheet: Supplementary Table 2
Sample ID	Fluidigm	LyDet	5S-23S sequencing	Tick species	Tick Stage or Sex	Project	Collection Municipality	Collection Source
4	Borrelia afzelii	Borrelia afzelii	n.d.	Ixodes ricinus	Female	RåFäst 2013	Bogesund	Cloth-dragging
24	Borrelia burgdorferi s.s.	Borrelia burgdorferi s.s.	n.d.	Ixodes ricinus	Female	RåFäst 2013	Grimsö	Cloth-dragging
26	Borrelia garinii	Borrelia garinii	n.d.	Ixodes ricinus	Female	RåFäst 2013	Grimsö	Cloth-dragging
66	Borrelia burgdorferi s.s.	Negative	Negative	Ixodes ricinus	Nymph	RåFäst 2013	Grimsö	Cloth-dragging
72	Borrelia spielmanii	Negative	n.d.	Ixodes ricinus	Nymph	RåFäst 2013	Grimsö	Cloth-dragging
73	Negative	Negative	n.d.	Ixodes ricinus	Nymph	RåFäst 2013	Grimsö	Cloth-dragging
75	Borrelia valasiana	Negative	n.d.	Ixodes ricinus	Nymph	RåFäst 2013	Grimsö	Cloth-dragging
84	Borrelia spp.	Negative	n.d.	Ixodes ricinus	Nymph	RåFäst 2013	Grimsö	Cloth-dragging
136	Borrelia afzelii	Negative	n.d.	Ixodes ricinus	Nymph	RåFäst 2013	Bogesund	Cloth-dragging
149	Borrelia afzelii	Borrelia afzelii	n.d.	Ixodes ricinus	Nymph	RåFäst 2013	Bogesund	Cloth-dragging
153	Borrelia spp.	Negative	n.d.	Ixodes ricinus	Nymph	RåFäst 2013	Bogesund	Cloth-dragging
175	Borrelia afzelii	Negative	n.d.	Ixodes ricinus	Nymph	RåFäst 2013	Bogesund	Cloth-dragging
176	Borrelia spp.	Borrelia garinii	Borrelia garinii	Ixodes ricinus	Nymph	RåFäst 2013	Bogesund	Cloth-dragging
177	Negative	Negative	n.d.	Ixodes ricinus	Nymph	RåFäst 2013	Bogesund	Cloth-dragging
199	Negative	Negative	n.d.	Ixodes ricinus	Nymph	RåFäst 2013	Bogesund	Cloth-dragging
200	Borrelia afzelii	Negative	n.d.	Ixodes ricinus	Nymph	RåFäst 2013	Bogesund	Cloth-dragging
233	Borrelia garinii	Negative	n.d.	Ixodes ricinus	Nymph	RåFäst 2013	Bogesund	Cloth-dragging
242	Borrelia miyamotoi	Negative	n.d.	Ixodes ricinus	Nymph	RåFäst 2013	Bogesund	Cloth-dragging
352	Borrelia spielmanii	Negative	n.d.	Ixodes ricinus	Nymph	RåFäst 2013	Bogesund	Cloth-dragging
353	Negative	Negative	n.d.	Ixodes ricinus	Nymph	RåFäst 2013	Bogesund	Cloth-dragging
373	Borrelia afzelii	Negative	n.d.	Ixodes ricinus	Nymph	RåFäst 2013	Bogesund	Cloth-dragging
386	Borrelia garinii	Borrelia garinii	n.d.	Ixodes ricinus	Nymph	RåFäst 2013	Bogesund	Cloth-dragging
452	Borrelia afzelii	Borrelia afzelii	n.d.	Ixodes ricinus	Nymph	RåFäst 2013	Bogesund	Cloth-dragging
462	Borrelia afzelii	Borrelia afzelii	n.d.	Ixodes ricinus	Nymph	RåFäst 2013	Bogesund	Cloth-dragging
463	Negative	Negative	n.d.	Ixodes ricinus	Nymph	RåFäst 2013	Bogesund	Cloth-dragging
483	Borrelia miyamotoi	Negative	n.d.	Ixodes ricinus	Nymph	RåFäst 2013	Bogesund	Cloth-dragging
489	Borrelia valasiana	Negative	n.d.	Ixodes ricinus	Nymph	RåFäst 2013	Bogesund	Cloth-dragging
507	Borrelia spielmanii	Negative	n.d.	Ixodes ricinus	Nymph	RåFäst 2013	Bogesund	Cloth-dragging
512	Borrelia garinii	Negative	n.d.	Ixodes ricinus	Nymph	RåFäst 2013	Bogesund	Cloth-dragging
514	Borrelia afzelii	Negative	n.d.	Ixodes ricinus	Nymph	RåFäst 2013	Bogesund	Cloth-dragging
523	Borrelia miyamotoi	Negative	n.d.	Ixodes ricinus	Nymph	RåFäst 2013	Bogesund	Cloth-dragging
536	Negative	Negative	n.d.	Ixodes ricinus	Nymph	RåFäst 2013	Bogesund	Cloth-dragging
537	Borrelia spielmanii	Negative	n.d.	Ixodes ricinus	Nymph	RåFäst 2013	Bogesund	Cloth-dragging
801	Borrelia burgdorferi s.s.	Negative	Negative	Ixodes ricinus	Nymph	RåFäst 2013	Bogesund	Deer
803	Borrelia spp.	Negative	n.d.	Ixodes ricinus	Nymph	RåFäst 2013	Bogesund	Deer
815	Borrelia spp.	Negative	n.d.	Ixodes ricinus	Nymph	RåFäst 2013	Bogesund	Deer
917	Borrelia burgdorferi s.s.	Negative	Negative	Ixodes ricinus	Nymph	RåFäst 2013	Grimsö	Bank vole
937	Borrelia burgdorferi s.s.	Negative	Negative	Ixodes ricinus	Female	RåFäst 2013	Grimsö	Mountain hare
945	Borrelia miyamotoi	Negative	n.d.	Ixodes ricinus	Nymph	RåFäst 2013	Bogesund	Cloth-dragging
948	Borrelia miyamotoi	Negative	n.d.	Ixodes ricinus	Nymph	RåFäst 2013	Bogesund	Cloth-dragging
960	Borrelia afzelii	Borrelia afzelii	n.d.	Ixodes ricinus	Nymph	RåFäst 2013	Bogesund	Cloth-dragging
964	Borrelia spp.	Borrelia afzelii	Negative	Ixodes ricinus	Nymph	RåFäst 2013	Bogesund	Cloth-dragging
969	Borrelia afzelii	Borrelia afzelii	n.d.	Ixodes ricinus	Nymph	RåFäst 2013	Bogesund	Cloth-dragging
976	Borrelia spp.	Negative	n.d.	Ixodes ricinus	Nymph	RåFäst 2013	Bogesund	Cloth-dragging
982	Borrelia spp.	Negative	n.d.	Ixodes ricinus	Nymph	RåFäst 2013	Bogesund	Cloth-dragging
1001	Borrelia afzelii	Borrelia afzelii	n.d.	Ixodes ricinus	Nymph	RåFäst 2013	Bogesund	Cloth-dragging
1003	Borrelia afzelii	Borrelia afzelii	n.d.	Ixodes ricinus	Nymph	RåFäst 2013	Bogesund	Cloth-dragging
1008	Borrelia afzelii	Negative	n.d.	Ixodes ricinus	Nymph	RåFäst 2013	Bogesund	Cloth-dragging
1047	Borrelia spp.	Negative	n.d.	Ixodes ricinus	Nymph	RåFäst 2013	Bogesund	Cloth-dragging
1055	Borrelia spp.	Negative	n.d.	Ixodes ricinus	Nymph	RåFäst 2013	Bogesund	Cloth-dragging
1067	Borrelia spp.	Borrelia garinii	Negative	Ixodes ricinus	Nymph	RåFäst 2013	Bogesund	Cloth-dragging
1068	Borrelia garinii	Borrelia garinii	n.d.	Ixodes ricinus	Nymph	RåFäst 2013	Bogesund	Cloth-dragging
1075	Borrelia spp.	Negative	n.d.	Ixodes ricinus	Nymph	RåFäst 2013	Bogesund	Cloth-dragging
1077	Borrelia spielmanii	Negative	n.d.	Ixodes ricinus	Nymph	RåFäst 2013	Bogesund	Cloth-dragging
1084	Borrelia spielmanii	Negative	n.d.	Ixodes ricinus	Female	RåFäst 2013	Bogesund	Deer
1089	Borrelia spp.	Negative	n.d.	Ixodes ricinus	Female	RåFäst 2013	Bogesund	Deer
1144	Borrelia afzelii	Negative	n.d.	Ixodes ricinus	Female	RåFäst 2013	Bogesund	Deer
1168	Borrelia miyamotoi	Borrelia afzelii	Negative	Ixodes ricinus	Female	RåFäst 2013	Bogesund	Deer
1171	Borrelia miyamotoi	Negative	n.d.	Ixodes ricinus	Female	RåFäst 2013	Bogesund	Deer
1206	Borrelia spielmanii	Negative	n.d.	Ixodes ricinus	Nymph	RåFäst 2013	Bogesund	Cloth-dragging
1216	Borrelia afzelii	Negative	n.d.	Ixodes ricinus	Nymph	RåFäst 2013	Bogesund	Cloth-dragging
1222	Borrelia spp.	Negative	n.d.	Ixodes ricinus	Nymph	RåFäst 2013	Bogesund	Cloth-dragging
M0093_18	Borrelia spielmanii	Negative	n.d.	Ixodes ricinus	Female	CLINF 2018	Ovanåker	Cat
M0154_18	Borrelia valasiana	Negative	n.d.	Ixodes ricinus	Female	CLINF 2018	Örnsköldsvik	Cat
M0155_18	Negative	Negative	n.d.	Ixodes ricinus	Female	CLINF 2018	Sandviken	Cat
M0379_18	Borrelia garinii	Borrelia garinii	n.d.	Ixodes ricinus	Female	CLINF 2018	Mora	Cat
M0493_18	Borrelia burgdorferi s.s.	Negative	Negative	Ixodes ricinus	Female	CLINF 2018	Örnsköldsvik	Dog
M0520_18	Borrelia spp.	Negative	n.d.	Ixodes ricinus	Female	CLINF 2018	Mora	Cat
M0583_18	Borrelia burgdorferi s.s.	Negative	Negative	Ixodes ricinus	Female	CLINF 2018	Härnösand	Cat
M0638_18	Borrelia spp.	Negative	n.d.	Ixodes ricinus	Female	CLINF 2018	Bollnäs	Dog
M0870_18	Borrelia burgdorferi s.s.	Negative	Negative	Ixodes ricinus	Female	CLINF 2018	Falun	Cat
M0902_18	Borrelia miyamotoi	Negative	n.d.	Ixodes ricinus	Female	CLINF 2018	Söderhamn	Dog
N107_19	Borrelia afzelii	Borrelia afzelii	n.d.	Ixodes persulcatus	Female	CLINF 2019	Boden	Dog
N108_19	Negative	Negative	n.d.	Ixodes ricinus	Female	CLINF 2019	Skellefteå	Cat
N109_19	Negative	Negative	n.d.	Ixodes ricinus	Female	CLINF 2019	Skellefteå	Dog
N110_19	Borrelia afzelii	Borrelia afzelii	n.d.	Ixodes ricinus	Female	CLINF 2019	Malå	Dog
N128_19	Borrelia spp.	Negative	n.d.	Ixodes persulcatus	Male	CLINF 2019	Kalix	Dog
N129_19	Borrelia spp.	Negative	n.d.	Ixodes persulcatus	Female	CLINF 2019	Kalix	Dog
N133_19	Borrelia spp.	Negative	n.d.	Ixodes persulcatus	Female	CLINF 2019	Kalix	Dog
N143_18	Borrelia afzelii	Negative	n.d.	Ixodes persulcatus	Male	CLINF 2018	Kalix	Dog
N15_19	Negative	Negative	n.d.	Ixodes persulcatus	Female	CLINF 2019	Kalix	Dog
N150_18	Borrelia spp.	Negative	n.d.	Ixodes persulcatus	Female	CLINF 2018	Kalix	Dog
N154_19	Borrelia afzelii	Negative	n.d.	Ixodes persulcatus	Female	CLINF 2019	Kalix	Dog
N19_19	Negative	Negative	n.d.	Ixodes persulcatus	Female	CLINF 2019	Vilhelmina	Dog
N193_19	Borrelia afzelii	Negative	n.d.	Ixodes ricinus	Female	CLINF 2019	Piteå	Dog
N197_19	Borrelia garinii	Borrelia garinii	n.d.	Ixodes ricinus	Female	CLINF 2019	Skellefteå	Cat
N206_19	Borrelia garinii	Borrelia garinii	n.d.	Ixodes persulcatus	Female	CLINF 2019	Luleå	Dog
N207_19	Negative	Negative	n.d.	Ixodes persulcatus	Female	CLINF 2019	Luleå	Dog
N208_19	Borrelia garinii	Borrelia garinii	n.d.	Ixodes persulcatus	Male	CLINF 2019	Luleå	Dog
N21_19	Borrelia garinii	Borrelia garinii	n.d.	Ixodes persulcatus	Male	CLINF 2019	Kalix	Dog
N23_19	Borrelia garinii	Borrelia garinii	n.d.	Ixodes persulcatus	Female	CLINF 2019	Kalix	Dog
N25_19	Borrelia garinii	Borrelia garinii	n.d.	Ixodes persulcatus	Female	CLINF 2019	Kalix	Dog
N26_19	Negative	Negative	n.d.	Ixodes persulcatus	Male	CLINF 2019	Kalix	Dog
N285_19	Borrelia garinii	Borrelia garinii	n.d.	Ixodes persulcatus	Female	CLINF 2019	Kalix	Human
N291_19	Borrelia garinii	Negative	n.d.	Ixodes persulcatus	Male	CLINF 2019	Kalix	Dog
N34_19	Borrelia garinii	Borrelia garinii	n.d.	Ixodes persulcatus	Female	CLINF 2019	Kalix	Dog
N37_19	Borrelia garinii	Borrelia garinii	n.d.	Ixodes persulcatus	Female	CLINF 2019	Kalix	Dog
N378_19	Borrelia afzelii	Borrelia afzelii	n.d.	Ixodes ricinus	Female	CLINF 2019	Piteå	Human
N380_19	Borrelia garinii	Borrelia garinii	n.d.	Ixodes ricinus	Female	CLINF 2019	Boden	Dog
N390_19	Borrelia garinii	Borrelia garinii	n.d.	Ixodes ricinus	Female	CLINF 2019	Krokoms	Dog
N40_19	Negative	Negative	n.d.	Ixodes persulcatus	Female	CLINF 2019	Kalix	Dog
N403_19	Borrelia miyamotoi	Negative	n.d.	Ixodes ricinus	Female	CLINF 2019	Piteå	Dog
N404_19	Negative	Negative	n.d.	Ixodes ricinus	Female	CLINF 2019	Robertfors	Cat
N405_19	Negative	Negative	n.d.	Ixodes ricinus	Adult	CLINF 2019	Robertfors	Dog
N406_19	Negative	Negative	n.d.	Ixodes ricinus	Female	CLINF 2019	No data	Dog
N492_19	Borrelia garinii	Borrelia garinii	n.d.	Ixodes ricinus	Female	CLINF 2019	Umeå	Dog
N509_19	Borrelia afzelii	Borrelia afzelii	n.d.	Ixodes ricinus	Female	CLINF 2019	Östersund	Dog
N510_19	Negative	Negative	n.d.	Ixodes ricinus	Female	CLINF 2019	Jämtland	Unknown
N511_19	Negative	Negative	n.d.	Ixodes ricinus	Male	CLINF 2019	Östersund	Human
N512_19	Negative	Negative	n.d.	Ixodes ricinus	Female	CLINF 2019	Östersund	Dog
N540_19	Borrelia garinii	Borrelia garinii	n.d.	Ixodes persulcatus	Female	CLINF 2019	Kalix	Dog
N547_19	Borrelia garinii	Borrelia garinii	n.d.	Ixodes persulcatus	Female	CLINF 2019	Kalix	Dog
N548_19	Negative	Negative	n.d.	Ixodes persulcatus	Female	CLINF 2019	Kalix	Dog
N554_19	Borrelia garinii	Borrelia garinii	n.d.	Ixodes persulcatus	Male	CLINF 2019	Kalix	Dog
N68_19	Borrelia spielmanii	Borrelia garinii	Borrelia garinii	Ixodes persulcatus	Female	CLINF 2019	Pajala	Dog
N79_19	Borrelia afzelii	Negative	n.d.	Ixodes persulcatus	Female	CLINF 2019	Piteå	Cat
S087_18	Borrelia spp.	Borrelia garinii	Borrelia garinii	Ixodes ricinus	Female	CLINF 2018	Sundsvall	Cat
S092_18	Borrelia spp.	Negative	n.d.	Ixodes ricinus	Female	CLINF 2018	Gävle	Dog
S100_18	Borrelia spielmanii	Negative	n.d.	Ixodes ricinus	Female	CLINF 2018	Sundsvall	Cat
S127_18	Borrelia burgdorferi s.s.	Negative	Negative	Ixodes ricinus	Female	CLINF 2018	Sundsvall	Cat
