# Supplementary material for: A Novel High Discriminatory Protocol for the Detection of Borrelia afzelii, Borrelia burgdorferi Sensu Stricto and Borrelia garinii in Ticks
Source: Pathogens. 2022 Oct 25;11(11):1234. doi: 10.3390/pathogens11111234 (PMC9698882; doi:10.3390/pathogens11111234)
Supplement: Supplementary file 1 [file pathogens-11-01234-s001.zip › Chiappa et al_Table S4.xlsx]

## Sheet: Sheet1
		Clusters of ANI >95%
		Borrelia afzelii	Borrelia burgdorferi	Borrelia garinii	Borrelia anserina	Borrelia bissettii	Borrelia Candidatus tachyglossi	Borrelia chilensis	Borrelia coriaceae	Borrelia crocidurae	Borrelia hermsii	Borrelia mayonii	Borrelia miyamotoi	Borrelia parkeri - Borrelia turicatae	Borrelia persica	Borrelia spielmanii	Borrelia turcica	Borrelia valaisiana
Species annotation from PATRIC	Borrelia afzelii	11
	Borrelia burgdorferi		111
	Borrelia garinii			42
	Borrelia anserina				2
	Borrelia bavariensis			1
	Borrelia bissettii					2
	Borrelia Candidatus tachyglossi						1
	Borrelia chilensis							1
	Borrelia coriaceae								2
	Borrelia crocidurae									3
	Borrelia duttoni									1
	Borrelia duttonii									1
	Borrelia finlandensis		1
	Borrelia hermsii										7
	Borrelia hispanica									1
	Borrelia mayonii											2
	Borrelia miyamotoi												11
	Borrelia parkeri													2
	Borrelia persica														1
	Borrelia recurrentis									1
	Borrelia spielmanii															1
	Borrelia turcica																1
	Borrelia turicatae													2
	Borrelia valaisiana																	2
